# Supplementary material for: The Fast Evolution of the Stenobothrini Grasshoppers (Orthoptera, Acrididae, and Gomphocerinae) Revealed by an Analysis of the Control Region of mtDNA, with an Emphasis on the Stenobothrus eurasius Group
Source: Insects. 2024 Aug 3;15(8):592. doi: 10.3390/insects15080592 (PMC11354746; doi:10.3390/insects15080592)
Supplement: Supplementary file 1 [file insects-15-00592-s001.zip]

Archive with 1 entries (1 files):
- insects-3043595-supplementary.pdf
